# Supplementary material for: Solving the “General Elution Problem” of Ion Mobility Spectrometry: Single-Run Voltage Sweep
Source: Anal Chem. 2025 Nov 10;97(46):25576–82. doi: 10.1021/acs.analchem.5c04496 (PMC12658867; doi:10.1021/acs.analchem.5c04496)
Supplement: Supplementary file 2 [file ac5c04496_si_002.zip]

Archive with 1 entries (1 files):
- IMS_Python_V4.2.1_SweepVSIMS_add_GateV.py
